# Supplementary material for: PEEK Intraoral Scan Bodies—A Scoping Review
Source: Dent J (Basel). 2026 Apr 9;14(4):222. doi: 10.3390/dj14040222 (PMC13115467; doi:10.3390/dj14040222)
Supplement: Supplementary file 1 [file dentistry-14-00222-s001.zip]

Archive with 2 entries (2 files):
- dentistry-4217986-PRISMA_2020_checklist.pdf
- dentistry-4217986-supplementary S2.pdf
